# Supplementary material for: Direct Optofluidic Measurement of the Lipid Permeability of Fluoroquinolones
Source: Sci Rep. 2016 Sep 8;6:32824. doi: 10.1038/srep32824 (PMC5015079; doi:10.1038/srep32824)
Supplement: Supplementary Information [file srep32824-s3.zip]

Archive with 2 entries (2 files):
- AnalysisGUI.fig
- AnalysisGUI.m
