# Supplementary material for: Direct Optofluidic Measurement of the Lipid Permeability of Fluoroquinolones
Source: Sci Rep. 2016 Sep 8;6:32824. doi: 10.1038/srep32824 (PMC5015079; doi:10.1038/srep32824)
Supplement: Supplementary Information [file srep32824-s3.zip › AnalysisGUI.m]

function varargout = AnalysisGUI(varargin)
% ANALYSISGUI MATLAB code for AnalysisGUI.fig
%      ANALYSISGUI, by itself, creates a new ANALYSISGUI or raises the existing
%      singleton*.
%
%      H = ANALYSISGUI returns the handle to a new ANALYSISGUI or the handle to
%      the existing singleton*.
%
%      ANALYSISGUI('CALLBACK',hObject,eventData,handles,...) calls the local
%      function named CALLBACK in ANALYSISGUI.M with the given input arguments.
%
%      ANALYSISGUI('Property','Value',...) creates a new ANALYSISGUI or raises the
%      existing singleton*.  Starting from the left, property value pairs are
%      applied to the GUI before AnalysisGUI_OpeningFcn gets called.  An
%      unrecognized property name or invalid value makes property application
%      stop.  All inputs are passed to AnalysisGUI_OpeningFcn via varargin.
%
%      *See GUI Options on GUIDE's Tools menu.  Choose "GUI allows only one
%      instance to run (singleton)".
%
% See also: GUIDE, GUIDATA, GUIHANDLES

% Edit the above text to modify the response to help AnalysisGUI

% Last Modified by GUIDE v2.5 02-Nov-2015 16:29:36

% Begin initialization code - DO NOT EDIT
gui_Singleton = 1;
gui_State = struct('gui_Name',       mfilename, ...
                   'gui_Singleton',  gui_Singleton, ...
                   'gui_OpeningFcn', @AnalysisGUI_OpeningFcn, ...
                   'gui_OutputFcn',  @AnalysisGUI_OutputFcn, ...
                   'gui_LayoutFcn',  [] , ...
                   'gui_Callback',   []);
if nargin && ischar(varargin{1})
    gui_State.gui_Callback = str2func(varargin{1});
end

if nargout
    [varargout{1:nargout}] = gui_mainfcn(gui_State, varargin{:});
else
    gui_mainfcn(gui_State, varargin{:});
end
% End initialization code - DO NOT EDIT


% --- Executes just before AnalysisGUI is made visible.
function AnalysisGUI_OpeningFcn(hObject, eventdata, handles, varargin) %#ok<*INUSL>
% This function has no output args, see OutputFcn.
% hObject    handle to figure
% eventdata  reserved - to be defined in a future version of MATLAB
% handles    structure with handles and user data (see GUIDATA)
% varargin   command line arguments to AnalysisGUI (see VARARGIN)

% Choose default command line output for AnalysisGUI
handles.output = hObject;
handles.AvgP = NaN;
% Update handles structure
guidata(hObject, handles);


% UIWAIT makes AnalysisGUI wait for user response (see UIRESUME)
% uiwait(handles.figure1);


% --- Outputs from this function are returned to the command line.
function varargout = AnalysisGUI_OutputFcn(hObject, eventdata, handles) 
% varargout  cell array for returning output args (see VARARGOUT);
% hObject    handle to figure
% eventdata  reserved - to be defined in a future version of MATLAB
% handles    structure with handles and user data (see GUIDATA)

% Get default command line output from handles structure
varargout{1} = handles.output;


% --- Executes on slider movement.
function slider2_Callback(hObject, eventdata, handles) %#ok<*DEFNU>
% hObject    handle to slider2 (see GCBO)
% eventdata  reserved - to be defined in a future version of MATLAB
% handles    structure with handles and user data (see GUIDATA)

% Hints: get(hObject,'Value') returns position of slider
%        get(hObject,'Min') and get(hObject,'Max') to determine range of slider

set(handles.edit2, 'String', num2str(get(handles.slider2, 'Value')));


% --- Executes during object creation, after setting all properties.
function slider2_CreateFcn(hObject, eventdata, handles) %#ok<*INUSD>
% hObject    handle to slider2 (see GCBO)
% eventdata  reserved - to be defined in a future version of MATLAB
% handles    empty - handles not created until after all CreateFcns called

% Hint: slider controls usually have a light gray background.
if isequal(get(hObject,'BackgroundColor'), get(0,'defaultUicontrolBackgroundColor'))
    set(hObject,'BackgroundColor',[.9 .9 .9]);
end

set(hObject, 'Value', 18); % Standard filtering value


% --- Executes on slider movement.
function slider3_Callback(hObject, eventdata, handles)
% hObject    handle to slider3 (see GCBO)
% eventdata  reserved - to be defined in a future version of MATLAB
% handles    structure with handles and user data (see GUIDATA)

% Hints: get(hObject,'Value') returns position of slider
%        get(hObject,'Min') and get(hObject,'Max') to determine range of slider

set(handles.edit7, 'String', num2str(get(handles.slider3, 'Value')));


% --- Executes during object creation, after setting all properties.
function slider3_CreateFcn(hObject, eventdata, handles)
% hObject    handle to slider3 (see GCBO)
% eventdata  reserved - to be defined in a future version of MATLAB
% handles    empty - handles not created until after all CreateFcns called

% Hint: slider controls usually have a light gray background.
if isequal(get(hObject,'BackgroundColor'), get(0,'defaultUicontrolBackgroundColor'))
    set(hObject,'BackgroundColor',[.9 .9 .9]);
end

set(hObject, 'Value', 42.5); % Standard filtering value


% --- Executes on slider movement.
function slider4_Callback(hObject, eventdata, handles)
% hObject    handle to slider4 (see GCBO)
% eventdata  reserved - to be defined in a future version of MATLAB
% handles    structure with handles and user data (see GUIDATA)

% Hints: get(hObject,'Value') returns position of slider
%        get(hObject,'Min') and get(hObject,'Max') to determine range of slider

set(handles.edit8, 'String', num2str(get(handles.slider4, 'Value')));


% --- Executes during object creation, after setting all properties.
function slider4_CreateFcn(hObject, eventdata, handles)
% hObject    handle to slider4 (see GCBO)
% eventdata  reserved - to be defined in a future version of MATLAB
% handles    empty - handles not created until after all CreateFcns called

% Hint: slider controls usually have a light gray background.
if isequal(get(hObject,'BackgroundColor'), get(0,'defaultUicontrolBackgroundColor'))
    set(hObject,'BackgroundColor',[.9 .9 .9]);
end

set(hObject, 'Value', 0.4); % Standard filtering value


% --- Executes on slider movement.
function slider5_Callback(hObject, eventdata, handles)
% hObject    handle to slider5 (see GCBO)
% eventdata  reserved - to be defined in a future version of MATLAB
% handles    structure with handles and user data (see GUIDATA)

% Hints: get(hObject,'Value') returns position of slider
%        get(hObject,'Min') and get(hObject,'Max') to determine range of slider

set(handles.edit9, 'String', num2str(get(handles.slider5, 'Value')));


% --- Executes during object creation, after setting all properties.
function slider5_CreateFcn(hObject, eventdata, handles)
% hObject    handle to slider5 (see GCBO)
% eventdata  reserved - to be defined in a future version of MATLAB
% handles    empty - handles not created until after all CreateFcns called

% Hint: slider controls usually have a light gray background.
if isequal(get(hObject,'BackgroundColor'), get(0,'defaultUicontrolBackgroundColor'))
    set(hObject,'BackgroundColor',[.9 .9 .9]);
end

set(hObject, 'Value', 1.5); % Standard filtering value


% --- Executes on slider movement.
function slider6_Callback(hObject, eventdata, handles)
% hObject    handle to slider6 (see GCBO)
% eventdata  reserved - to be defined in a future version of MATLAB
% handles    structure with handles and user data (see GUIDATA)

% Hints: get(hObject,'Value') returns position of slider
%        get(hObject,'Min') and get(hObject,'Max') to determine range of slider

set(handles.edit10, 'String', num2str(get(handles.slider6, 'Value')));


% --- Executes during object creation, after setting all properties.
function slider6_CreateFcn(hObject, eventdata, handles)
% hObject    handle to slider6 (see GCBO)
% eventdata  reserved - to be defined in a future version of MATLAB
% handles    empty - handles not created until after all CreateFcns called

% Hint: slider controls usually have a light gray background.
if isequal(get(hObject,'BackgroundColor'), get(0,'defaultUicontrolBackgroundColor'))
    set(hObject,'BackgroundColor',[.9 .9 .9]);
end

set(hObject, 'Value', 0.05); % Standard filtering value


% --- Executes on button press in checkbox2.
function checkbox2_Callback(hObject, eventdata, handles)
% hObject    handle to checkbox2 (see GCBO)
% eventdata  reserved - to be defined in a future version of MATLAB
% handles    structure with handles and user data (see GUIDATA)

% Hint: get(hObject,'Value') returns toggle state of checkbox2


% --- Executes on button press in checkbox3.
function checkbox3_Callback(hObject, eventdata, handles)
% hObject    handle to checkbox3 (see GCBO)
% eventdata  reserved - to be defined in a future version of MATLAB
% handles    structure with handles and user data (see GUIDATA)

% Hint: get(hObject,'Value') returns toggle state of checkbox3


% --- Executes on button press in checkbox4.
function checkbox4_Callback(hObject, eventdata, handles)
% hObject    handle to checkbox4 (see GCBO)
% eventdata  reserved - to be defined in a future version of MATLAB
% handles    structure with handles and user data (see GUIDATA)

% Hint: get(hObject,'Value') returns toggle state of checkbox4


% --- Executes on button press in checkbox5.
function checkbox5_Callback(hObject, eventdata, handles)
% hObject    handle to checkbox5 (see GCBO)
% eventdata  reserved - to be defined in a future version of MATLAB
% handles    structure with handles and user data (see GUIDATA)

% Hint: get(hObject,'Value') returns toggle state of checkbox5


% --- Executes on button press in checkbox6.
function checkbox6_Callback(hObject, eventdata, handles)
% hObject    handle to checkbox6 (see GCBO)
% eventdata  reserved - to be defined in a future version of MATLAB
% handles    structure with handles and user data (see GUIDATA)

% Hint: get(hObject,'Value') returns toggle state of checkbox6


function edit2_Callback(hObject, eventdata, handles)
% hObject    handle to edit2 (see GCBO)
% eventdata  reserved - to be defined in a future version of MATLAB
% handles    structure with handles and user data (see GUIDATA)

% Hints: get(hObject,'String') returns contents of edit2 as text
%        str2double(get(hObject,'String')) returns contents of edit2 as a double

set(handles.slider2, 'Value', str2double(get(handles.edit2, 'String')));


% --- Executes during object creation, after setting all properties.
function edit2_CreateFcn(hObject, eventdata, handles)
% hObject    handle to edit2 (see GCBO)
% eventdata  reserved - to be defined in a future version of MATLAB
% handles    empty - handles not created until after all CreateFcns called

% Hint: edit controls usually have a white background on Windows.
%       See ISPC and COMPUTER.
if ispc && isequal(get(hObject,'BackgroundColor'), get(0,'defaultUicontrolBackgroundColor'))
    set(hObject,'BackgroundColor','white');
end

set(hObject, 'String', '18'); % Standard filtering value


% --- Executes during object deletion, before destroying properties.
function edit2_DeleteFcn(hObject, eventdata, handles)
% hObject    handle to edit2 (see GCBO)
% eventdata  reserved - to be defined in a future version of MATLAB
% handles    structure with handles and user data (see GUIDATA)


function edit7_Callback(hObject, eventdata, handles)
% hObject    handle to edit7 (see GCBO)
% eventdata  reserved - to be defined in a future version of MATLAB
% handles    structure with handles and user data (see GUIDATA)

% Hints: get(hObject,'String') returns contents of edit7 as text
%        str2double(get(hObject,'String')) returns contents of edit7 as a double

set(handles.slider3, 'Value', str2double(get(handles.edit7, 'String')));


% --- Executes during object creation, after setting all properties.
function edit7_CreateFcn(hObject, eventdata, handles)
% hObject    handle to edit7 (see GCBO)
% eventdata  reserved - to be defined in a future version of MATLAB
% handles    empty - handles not created until after all CreateFcns called

% Hint: edit controls usually have a white background on Windows.
%       See ISPC and COMPUTER.
if ispc && isequal(get(hObject,'BackgroundColor'), get(0,'defaultUicontrolBackgroundColor'))
    set(hObject,'BackgroundColor','white');
end

set(hObject, 'String', '42.5'); % Standard filtering value


function edit8_Callback(hObject, eventdata, handles)
% hObject    handle to edit8 (see GCBO)
% eventdata  reserved - to be defined in a future version of MATLAB
% handles    structure with handles and user data (see GUIDATA)

% Hints: get(hObject,'String') returns contents of edit8 as text
%        str2double(get(hObject,'String')) returns contents of edit8 as a double

set(handles.slider4, 'Value', str2double(get(handles.edit8, 'String')));


% --- Executes during object creation, after setting all properties.
function edit8_CreateFcn(hObject, eventdata, handles)
% hObject    handle to edit8 (see GCBO)
% eventdata  reserved - to be defined in a future version of MATLAB
% handles    empty - handles not created until after all CreateFcns called

% Hint: edit controls usually have a white background on Windows.
%       See ISPC and COMPUTER.
if ispc && isequal(get(hObject,'BackgroundColor'), get(0,'defaultUicontrolBackgroundColor'))
    set(hObject,'BackgroundColor','white');
end

set(hObject, 'String', '0.4'); % Standard filtering value


function edit9_Callback(hObject, eventdata, handles)
% hObject    handle to edit9 (see GCBO)
% eventdata  reserved - to be defined in a future version of MATLAB
% handles    structure with handles and user data (see GUIDATA)

% Hints: get(hObject,'String') returns contents of edit9 as text
%        str2double(get(hObject,'String')) returns contents of edit9 as a double

set(handles.slider5, 'Value', str2double(get(handles.edit9, 'String')));


% --- Executes during object creation, after setting all properties.
function edit9_CreateFcn(hObject, eventdata, handles)
% hObject    handle to edit9 (see GCBO)
% eventdata  reserved - to be defined in a future version of MATLAB
% handles    empty - handles not created until after all CreateFcns called

% Hint: edit controls usually have a white background on Windows.
%       See ISPC and COMPUTER.
if ispc && isequal(get(hObject,'BackgroundColor'), get(0,'defaultUicontrolBackgroundColor'))
    set(hObject,'BackgroundColor','white');
end

set(hObject, 'String', '1.5'); % Standard filtering value


function edit10_Callback(hObject, eventdata, handles)
% hObject    handle to edit10 (see GCBO)
% eventdata  reserved - to be defined in a future version of MATLAB
% handles    structure with handles and user data (see GUIDATA)

% Hints: get(hObject,'String') returns contents of edit10 as text
%        str2double(get(hObject,'String')) returns contents of edit10 as a double

set(handles.slider6, 'Value', str2double(get(handles.edit10, 'String')));


% --- Executes during object creation, after setting all properties.
function edit10_CreateFcn(hObject, eventdata, handles)
% hObject    handle to edit10 (see GCBO)
% eventdata  reserved - to be defined in a future version of MATLAB
% handles    empty - handles not created until after all CreateFcns called

% Hint: edit controls usually have a white background on Windows.
%       See ISPC and COMPUTER.
if ispc && isequal(get(hObject,'BackgroundColor'), get(0,'defaultUicontrolBackgroundColor'))
    set(hObject,'BackgroundColor','white');
end

set(hObject, 'String', '0.05'); % Standard filtering value


function edit11_Callback(hObject, eventdata, handles)
% hObject    handle to edit11 (see GCBO)
% eventdata  reserved - to be defined in a future version of MATLAB
% handles    structure with handles and user data (see GUIDATA)

% Hints: get(hObject,'String') returns contents of edit11 as text
%        str2double(get(hObject,'String')) returns contents of edit11 as a double


% --- Executes during object creation, after setting all properties.
function edit11_CreateFcn(hObject, eventdata, handles)
% hObject    handle to edit11 (see GCBO)
% eventdata  reserved - to be defined in a future version of MATLAB
% handles    empty - handles not created until after all CreateFcns called

% Hint: edit controls usually have a white background on Windows.
%       See ISPC and COMPUTER.
if ispc && isequal(get(hObject,'BackgroundColor'), get(0,'defaultUicontrolBackgroundColor'))
    set(hObject,'BackgroundColor','white');
end


function edit12_Callback(hObject, eventdata, handles)
% hObject    handle to edit12 (see GCBO)
% eventdata  reserved - to be defined in a future version of MATLAB
% handles    structure with handles and user data (see GUIDATA)

% Hints: get(hObject,'String') returns contents of edit12 as text
%        str2double(get(hObject,'String')) returns contents of edit12 as a double


% --- Executes during object creation, after setting all properties.
function edit12_CreateFcn(hObject, eventdata, handles)
% hObject    handle to edit12 (see GCBO)
% eventdata  reserved - to be defined in a future version of MATLAB
% handles    empty - handles not created until after all CreateFcns called

% Hint: edit controls usually have a white background on Windows.
%       See ISPC and COMPUTER.
if ispc && isequal(get(hObject,'BackgroundColor'), get(0,'defaultUicontrolBackgroundColor'))
    set(hObject,'BackgroundColor','white');
end


% --- Executes on button press in pushbutton1.
function pushbutton1_Callback(hObject, eventdata, handles)
% hObject    handle to pushbutton1 (see GCBO)
% eventdata  reserved - to be defined in a future version of MATLAB
% handles    structure with handles and user data (see GUIDATA)

% Browse for input data file path
[FileName1,FilePath1] = uigetfile();
ExPath1 = fullfile(FilePath1, FileName1);
set(handles.edit11, 'String', ExPath1);


% --- Executes on button press in pushbutton2.
function pushbutton2_Callback(hObject, eventdata, handles)
% hObject    handle to pushbutton2 (see GCBO)
% eventdata  reserved - to be defined in a future version of MATLAB
% handles    structure with handles and user data (see GUIDATA)

% Browse for input data file path
[FileName2,FilePath2] = uigetfile();
ExPath2 = fullfile(FilePath2, FileName2);
set(handles.edit12, 'String', ExPath2);


% --- Executes on slider movement.
function slider7_Callback(hObject, eventdata, handles)
% hObject    handle to slider7 (see GCBO)
% eventdata  reserved - to be defined in a future version of MATLAB
% handles    structure with handles and user data (see GUIDATA)

% Hints: get(hObject,'Value') returns position of slider
%        get(hObject,'Min') and get(hObject,'Max') to determine range of slider

set(handles.edit13, 'String', num2str(get(hObject, 'Value')));


% --- Executes during object creation, after setting all properties.
function slider7_CreateFcn(hObject, eventdata, handles)
% hObject    handle to slider7 (see GCBO)
% eventdata  reserved - to be defined in a future version of MATLAB
% handles    empty - handles not created until after all CreateFcns called

% Hint: slider controls usually have a light gray background.
if isequal(get(hObject,'BackgroundColor'), get(0,'defaultUicontrolBackgroundColor'))
    set(hObject,'BackgroundColor',[.9 .9 .9]);
end

set(hObject, 'Value', 12); % Standard filtering value


function edit13_Callback(hObject, eventdata, handles)
% hObject    handle to edit13 (see GCBO)
% eventdata  reserved - to be defined in a future version of MATLAB
% handles    structure with handles and user data (see GUIDATA)

% Hints: get(hObject,'String') returns contents of edit13 as text
%        str2double(get(hObject,'String')) returns contents of edit13 as a double

set(handles.slider7, 'Value', str2double(get(hObject, 'String')));


% --- Executes during object creation, after setting all properties.
function edit13_CreateFcn(hObject, eventdata, handles)
% hObject    handle to edit13 (see GCBO)
% eventdata  reserved - to be defined in a future version of MATLAB
% handles    empty - handles not created until after all CreateFcns called

% Hint: edit controls usually have a white background on Windows.
%       See ISPC and COMPUTER.
if ispc && isequal(get(hObject,'BackgroundColor'), get(0,'defaultUicontrolBackgroundColor'))
    set(hObject,'BackgroundColor','white');
end

set(hObject, 'String', '12'); % Standard filtering value


function edit14_Callback(hObject, eventdata, handles)
% hObject    handle to edit14 (see GCBO)
% eventdata  reserved - to be defined in a future version of MATLAB
% handles    structure with handles and user data (see GUIDATA)

% Hints: get(hObject,'String') returns contents of edit14 as text
%        str2double(get(hObject,'String')) returns contents of edit14 as a double

set(handles.slider9, 'Value', str2double(get(hObject, 'String')));


% --- Executes during object creation, after setting all properties.
function edit14_CreateFcn(hObject, eventdata, handles)
% hObject    handle to edit14 (see GCBO)
% eventdata  reserved - to be defined in a future version of MATLAB
% handles    empty - handles not created until after all CreateFcns called

% Hint: edit controls usually have a white background on Windows.
%       See ISPC and COMPUTER.
if ispc && isequal(get(hObject,'BackgroundColor'), get(0,'defaultUicontrolBackgroundColor'))
    set(hObject,'BackgroundColor','white');
end

set(hObject, 'String', '7.4'); % Standard distance for measurement Position 1


% --- Executes on slider movement.
function slider9_Callback(hObject, eventdata, handles)
% hObject    handle to slider9 (see GCBO)
% eventdata  reserved - to be defined in a future version of MATLAB
% handles    structure with handles and user data (see GUIDATA)

% Hints: get(hObject,'Value') returns position of slider
%        get(hObject,'Min') and get(hObject,'Max') to determine range of slider

set(handles.edit14, 'String', num2str(get(hObject, 'Value')));


% --- Executes during object creation, after setting all properties.
function slider9_CreateFcn(hObject, eventdata, handles)
% hObject    handle to slider9 (see GCBO)
% eventdata  reserved - to be defined in a future version of MATLAB
% handles    empty - handles not created until after all CreateFcns called

% Hint: slider controls usually have a light gray background.
if isequal(get(hObject,'BackgroundColor'), get(0,'defaultUicontrolBackgroundColor'))
    set(hObject,'BackgroundColor',[.9 .9 .9]);
end

set(hObject, 'Value', 7.4); % Standard distance for measurement Position 1


% --- Executes on button press in pushbutton4.
function pushbutton4_Callback(hObject, eventdata, handles)
% hObject    handle to pushbutton4 (see GCBO)
% eventdata  reserved - to be defined in a future version of MATLAB
% handles    structure with handles and user data (see GUIDATA)

    % Array type conversion for string of input file path
    if iscell(get(handles.edit11, 'String')) == 1 
        var1 = get(handles.edit11, 'String');
        var1 = var1{1,1};       
        set(handles.edit11, 'String', var1);
    end
    
    % Array type conversion for string of input file pat
    if iscell(get(handles.edit12, 'String')) == 1   
        var2 = get(handles.edit12, 'String');
        var2 = var2{1,1};
        set(handles.edit12, 'String', var2);
    end


    % Only execute if valid paths for input file entered
    if exist(get(handles.edit11, 'String')) == 2 ...
            && exist(get(handles.edit12, 'String')) == 2 %#ok<*EXIST>


        % Get filter criteria from GUI
        R_min = get(handles.slider2, 'Value');
        R_max = get(handles.slider3, 'Value');

        V_min = get(handles.slider4, 'Value');
        V_max = get(handles.slider5, 'Value');

        AvgDF_min = get(handles.slider6, 'Value');


        % Distance between ROIs
        Distance = get(handles.slider9, 'Value'); % in mm
        handles.Distance = Distance;

        %Size threshold for fitting
        THR = get(handles.slider7, 'Value'); % in um
        handles.THR = THR;

        
        
        
        %% Data Filtering
        % RawData in format: MovieID | VesicleID | AvgRadius | AvgDF | Velocity | Z

        RawData = cell(1,2);

        RawData{1,1} = csvread(get(handles.edit11, 'String'));
        RawData{1,2} = csvread(get(handles.edit12, 'String'));

        ROI1 = RawData{1,1};
        ROI2 = RawData{1,2};

        %Delete all rows with NaNs
        ROI1(any(isnan(ROI1(:,5)),2),:) = [];
        ROI2(any(isnan(ROI2(:,5)),2),:) = [];
    
    
        %Filter for lower Radius
        if get(handles.checkbox2, 'Value') == 1
            ROI1(any(ROI1(:,3) < R_min,2),:) = [];
            ROI2(any(ROI2(:,3) < R_min,2),:) = [];
        end

        %Filter for upper Radius
        if get(handles.checkbox3, 'Value') == 1
            ROI1(any(ROI1(:,3) > R_max,2),:) = [];
            ROI2(any(ROI2(:,3) > R_max,2),:) = [];
        end

        %Filter for lower Velocity
        if get(handles.checkbox4, 'Value') == 1
            ROI1(any(ROI1(:,5) < V_min,2),:) = [];
            ROI2(any(ROI2(:,5) < V_min,2),:) = [];
        end  
          
        %Filter for upper Velocity
        if get(handles.checkbox5, 'Value') == 1
            ROI1(any(ROI1(:,5) > V_max,2),:) = [];
            ROI2(any(ROI2(:,5) > V_max,2),:) = [];
        end  
            
        %Filter for AvgDF
        if get(handles.checkbox6, 'Value') == 1
            ROI1(any(ROI1(:,4) < AvgDF_min,2),:) = [];
            ROI2(any(ROI2(:,4) < AvgDF_min,2),:) = [];
        end
        
        
        
        
        %% Rearrange Array
        % Rearange data for format: 
        % MovieID (ROI1) | VesicleID (ROI1)| AvgRadius, Pixel (ROI1) | 
        % AvgRadius, um (ROI1) | AvgDF (ROI1)| Velocity (ROI1)| Z (ROI1) | 
        % Space | MovieID (ROI2) | VesicleID (ROI2)| AvgRadius, Pixel (ROI2) | 
        % AvgRadius, um (ROI2) | AvgDF (ROI2)| Velocity (ROI2)| Z (ROI2) | 
        % Time | DF1_recalc | DF2-DF1_recalculated+1 | P | P (positive)

        [a,~] = size(ROI1);
        [b,~] = size(ROI2);
        handles.a = a;
        handles.b = b;
        
        if a >= b
            DataAnalysis = zeros(a,20);
        else
            DataAnalysis = zeros(b,20);
        end

    
        % Insert data according to format
        DataAnalysis(1:a,1:3) = ROI1(:,1:3);
        DataAnalysis(1:a,5:7) = ROI1(:,4:6);
        DataAnalysis(1:b,9:11) = ROI2(:,1:3);
        DataAnalysis(1:b,13:15) = ROI2(:,4:6);


        
        
        %% Data Analysis

        % Convert vesicle size from pixel to um
        if get(handles.radiobutton10, 'Value') == 1
            DataAnalysis(:,4) = DataAnalysis(:,3).*(120/256); %ROI1
            DataAnalysis(:,12) = DataAnalysis(:,11).*(120/256); % ROI2
        else
            DataAnalysis(:,4) = DataAnalysis(:,3).*(200/456); %
            DataAnalysis(:,12) = DataAnalysis(:,11).*(200/456); %
        end

        
        % Calculate Time
        DataAnalysis(1:b,16) = Distance ./ DataAnalysis(1:b,14);
        handles.AvgTime = mean(DataAnalysis(1:b,16));

        % Linear Fit of AvgDF function
        F = robustfit(DataAnalysis(any(DataAnalysis(:,4) >= THR,2),4), ...
            DataAnalysis(any(DataAnalysis(:,4) >= THR,2),5));
        handles.coeff2 = F(1);
        handles.coeff1 = F(2);

        m = F(2);
        l = F(1);
        F = @(x) m*x + l; % function for DF(R)
    
        
        % Compute DF1_recalc
        DataAnalysis(1:b,17) = F(DataAnalysis(1:b,12));

        % Compute DF2-DF1_recalculated+1
        DataAnalysis(1:b,18) = DataAnalysis(1:b,13) - DataAnalysis(1:b,17)+1;

        % Compute P (this column may contain negative values)
        DataAnalysis(1:b,19) = -(DataAnalysis(1:b,12)./...
            (3*DataAnalysis(1:b,16)).*log(DataAnalysis(1:b,18)));
    
    
        % Filter out the negative values for the calculation of average P
        % and the histogram
        var1 = DataAnalysis(1:b,19);
        var1(any(var1 <= 0,2)) = [];
        [c,~] = size(var1);
        DataAnalysis(1:c,20) = var1;
        handles.DataAnalysis = DataAnalysis;
        clear var1;
        
        AvgP = mean(DataAnalysis(1:c,20));
        handles.AvgP = AvgP;
        
    
    
        
        %% Calculate t cutoff:
        % Subanalysis Matrix 
        % MovieID (ROI2) | VesicleID (ROI2)| AvgRadius, Pixel (ROI2) | 
        % AvgRadius, um (ROI2) | AvgDF (ROI2)| Velocity (ROI2)| Z (ROI2) | 
        % Time | DF1_recalc | DF2-DF1_recalculated+1 | P | t_f | P(positive)
    
        SubAnalysis = zeros(b, 12);

        % Place Data in SubAnalysis Matrix
        SubAnalysis(:,1:11) = DataAnalysis(1:b,9:19);
    
        % Calculate initial t_f
        SubAnalysis(1:b,12) = - DataAnalysis(1:b,12)./(3*AvgP) .* ...
            log(1.05 - F(DataAnalysis(1:b,12)));

        % Iterative deletion of rows where t < t_f
        old_count = numel(SubAnalysis(:,12));
        new_count = 0;

        
            while old_count > new_count

                old_count = numel(SubAnalysis(:,12));
    
                % Delete rows where t > t_f
                SubAnalysis(any(SubAnalysis(:,8) > SubAnalysis(:,12),2),:) = [];
        
                % Calculate new AvgP (only of all those where P > 0)
                var1 = SubAnalysis(:,11);
                var1(any(var1 <= 0,2)) = [];
                New_AvgP = mean(var1);
    
                % Calc new t_f
                SubAnalysis(:,12) = - SubAnalysis(:,4)./(3*New_AvgP) .* ...
                    log(1.05 - F(SubAnalysis(:,4)));

                new_count = numel(SubAnalysis(:,12));
    
            end
    
            
        % Create column of only positive P values
        var1 = SubAnalysis(:,11);
        var1(any(var1 <= 0,2)) = [];
        [d,~] = size(var1);
        SubAnalysis(1:d,13) = var1;
        clear var1;
    

        % Safe data to handles and update
        handles.NewAvgP = New_AvgP;
        handles.NewAvgT = mean(SubAnalysis(:,8));
        handles.SubAnalysis = SubAnalysis;
        handles.c = c;
        handles.d = d;
        handles.e = new_count;
        
        guidata(hObject, handles);
    


    
    
        %% Plot Results

        %DFvsR plot
        axes(handles.axes3)
        cla
        hold on       
        plot(DataAnalysis(:,4),DataAnalysis(:,5), '.', 'Color', 'black'); % vesicles at t = 0
        plot(8:20, F(8:20), 'LineWidth', 3, 'Color', 'green'); % DF as function of R
        plot(DataAnalysis(1:b,12), DataAnalysis(1:b,13), '.', 'MarkerSize', 17, 'Color', 'red'); % Data pre t_f cutoff
        plot(SubAnalysis(:,4), SubAnalysis(:,5), '.', 'Color', 'blue'); % Data post t_f cutoff
 
        
        title('\DeltaI vs R');
        xlabel('Radius in \mum');
        ylabel('\DeltaI');
        hold off
    
        
        
        
        % Histogram
        axes(handles.axes4)
        cla
    
        if get(handles.radiobutton2, 'Value') == 1
            histfit(SubAnalysis(1:d,13), [], 'lognormal')
        elseif get(handles.radiobutton1, 'Value') == 1
            histfit(SubAnalysis(1:d,13), [], 'normal')
        end
        
        title('Histogram with fit');
        xlabel('Permeability coefficient in [\mum/s]');
        ylabel('Counts');

        
        


%% Statistical Data

        if get(handles.radiobutton2, 'Value') == 1
            pd = fitdist(DataAnalysis(1:c,20), 'lognormal');
        elseif get(handles.radiobutton1, 'Value') == 1
            pd = fitdist(DataAnalysis(1:c,20), 'normal');
        end


        % Statistical data of histogram fit (using t_cutoff)
        handles.HistfitMean = pd.mean;
        handles.HistfitMedian = pd.median;
        handles.HistfitVariance = pd.var;
        handles.HistfitSigma = pd.sigma;
        handles.HistfitMu = pd.mu;
        handles.StandardErrorOfMean = pd.var/sqrt(c);
    
    
        % Statistics using t cutoff
        StandardDeviation = std(SubAnalysis(1:d,13));
        StandardError = StandardDeviation/sqrt(d);
        handles.StandardDeviationTCutoff = StandardDeviation;
        handles.StandardErrorTCutoff = StandardError;
        
        % Statistics w/o t_cutoff
        StandardDeviationNoTF = std(DataAnalysis(1:c,20));
        StandardErrorNoTF = StandardDeviationNoTF/sqrt(c);
        handles.StandardDeviationNoTCutoff = StandardDeviationNoTF;
        handles.StandardErrorNoTCutoff = StandardErrorNoTF;
        
        guidata(hObject, handles);
    
    

    else
        % No valid path entered
        errordlg('Please enter a valid path to input files')
    
    end


% --- Executes on button press in pushbutton5.
function pushbutton5_Callback(hObject, eventdata, handles)
% hObject    handle to pushbutton5 (see GCBO)
% eventdata  reserved - to be defined in a future version of MATLAB
% handles    structure with handles and user data (see GUIDATA)


    if isnan(handles.AvgP) == 1
        errordlg('Please analyze data first');
    else
    
        
        if handles.a >= handles.e
            PrintData_tf = zeros(handles.a,21);
        else
            PrintData_tf = zeros(handles.e,21);
        end
        
    
        % Put Data in right order
        PrintData_tf(2:handles.a+1,1:8) = handles.DataAnalysis(1:handles.a,1:8);
        PrintData_tf(2:handles.e+1,9:21) = handles.SubAnalysis;
        PrintData_tf = num2cell(PrintData_tf);
        
        strings = ['MovieID         '; 'VesicleID       ';...
            'Radius (pix)    '; 'Radius (um)     '; 'DI(0)           ';...
            'Velocity        '; 'Z               '; '0               ';...
            'MovieID         '; 'VesicleID       '; 'Radius (pix)    ';...
            'Radius (um)     '; 'DI(t)           '; 'Velocity        ';...
            'Z               '; 'Time            '; 'DI1_recalculated';...
            'DI2-DI1_rec+1   '; 'P               '; 't_f             ';...
            'P(>0)           '];
        strings = cellstr(strings);
        strings = strings';
        PrintData_tf(1,1:21) = strings(1,1:21);
        clear strings;
        
        
        PrintData_notf(2:handles.a+1,1:8) = handles.DataAnalysis(1:handles.a,1:8);
        PrintData_notf(2:handles.b+1,9:20) = handles.DataAnalysis(1:handles.b,9:20);
        PrintData_notf = num2cell(PrintData_notf);
        
        strings = ['MovieID         '; 'VesicleID       ';...
            'Radius (pix)    '; 'Radius (um)     '; 'DI(0)           ';...
            'Velocity        '; 'Z               '; '0               ';...
            'MovieID         '; 'VesicleID       '; 'Radius (pix)    ';...
            'Radius (um)     '; 'DI(t)           '; 'Velocity        ';...
            'Z               '; 'Time            '; 'DI1_recalculated';...
            'DI2-DI1_rec+1   '; 'P               '; 'P(>0)           '];
        strings = cellstr(strings);
        strings = strings';
        PrintData_notf(1,1:20) = strings(1,1:20);
        clear strings;
        
        
        
        var1 = date;
        var2 = clock;
        var2(6) = round(var2(6));
        filename = strcat(var1, '_', num2str(var2(4)), 'h', num2str(var2(5)), ...
            'min', num2str(var2(6)), 's', '_', 'Analysis.xlsx');
        
    
        % Create Data Output File
        xlswrite(filename, PrintData_notf, 2);     
        xlswrite(filename, PrintData_tf, 1);
        
        % Rename Excel sheet
        directpath = strcat(pwd, '\', filename);
        e = actxserver('Excel.Application');
        ewb = e.Workbooks.Open(directpath);
        ewb.Worksheets.Item(1).Name = 'With t_f filter';
        ewb.Worksheets.Item(2).Name = 'Without t_f filter';
        ewb.Save
        ewb.Close(false)
        e.Quit
        clear directpath;

        
        % Create Info Output File
        filenametxt = strcat(var1, '_', num2str(var2(4)), 'h', ...
            num2str(var2(5)), 'min', num2str(var2(6)), 's');
        fid = fopen(strcat(filenametxt, '_NewStats.txt'), 'wt');
        
        fprintf(fid, 'General Data:\n');
        fprintf(fid, ' Distance: %f\n', handles.Distance);
        fprintf(fid, ' THR of AvgP Calculation: %f\n', handles.THR);
        fprintf(fid, ' Number of Vesicles ROI 1: %f\n', handles.a);
        fprintf(fid, ' DI Function: %f*R + %f \n \n', handles.coeff1, handles.coeff2);
        
        fprintf(fid, 'Data t_f Cutoff:\n');
        fprintf(fid, ' Average Permeability Coefficient: %f\n', handles.NewAvgP);
        fprintf(fid, ' Number of Vesicles (Postive P): %f\n', handles.d);
        fprintf(fid, ' Average Time: %f\n', handles.NewAvgT);
        fprintf(fid, ' Standard Deviation: %f\n', handles.StandardDeviationTCutoff);
        fprintf(fid, ' Standard Error: %f \n \n', handles.StandardErrorTCutoff);
        
        fprintf(fid, 'Data without t_f Cutoff:\n');
        fprintf(fid, ' Average Permeability Coefficient: %f\n', handles.AvgP);
        fprintf(fid, ' Number of Vesicles (Postive P): %f\n', handles.c);
        fprintf(fid, ' Average Time: %f\n', handles.AvgTime);
        fprintf(fid, ' Standard Deviation: %f\n', handles.StandardDeviationNoTCutoff);
        fprintf(fid, ' Standard Error: %f \n \n', handles.StandardErrorNoTCutoff);
        
        %fprintf(fid, 'Statistical Data of Histogram fit (with t_f Cutoff\n');
        %fprintf(fid, ' Mean: %f\n', handles.HistfitMean);
        %fprintf(fid, ' Median %f\n', handles.HistfitMedian);
        %fprintf(fid, ' Variance: %f\n', handles.HistfitVariance);
        %fprintf(fid, ' Standard Error or Mean: %f \n \n', handles.StandardErrorOfMean);
                
        fclose(fid);
        
    
    end
